# Supplementary material for: Serum Organ-Specific Anti-Heart and Anti-Intercalated Disk Autoantibodies as New Autoimmune Markers of Cardiac Involvement in Systemic Sclerosis: Frequency, Clinical and Prognostic Correlates
Source: Diagnostics (Basel). 2021 Nov 22;11(11):2165. doi: 10.3390/diagnostics11112165 (PMC8625508; doi:10.3390/diagnostics11112165)
Supplement: Supplementary file 1 [file diagnostics-11-02165-s001.zip]

Archive with 2 entries (1 files):
- diagnostics-1445762-supplementary/
- diagnostics-1445762-supplementary/diagnostics-1445762-supplementary.pdf
